# Supplementary material for: Deacylated Derivative of Hericenone C Treated by Lipase Shows Enhanced Neuroprotective Properties Compared to Its Parent Compound
Source: Molecules. 2023 Jun 5;28(11):4549. doi: 10.3390/molecules28114549 (PMC10254140; doi:10.3390/molecules28114549)
Supplement: Supplementary file 1 [file molecules-28-04549-s001.zip]

Archive with 1 entries (1 files):
- molecules-2426134-supplementary.pdf
